# Supplementary material for: Elevating CDCA3 levels in non-small cell lung cancer enhances sensitivity to platinum-based chemotherapy
Source: Commun Biol. 2021 May 28;4:638. doi: 10.1038/s42003-021-02136-8 (PMC8163776; doi:10.1038/s42003-021-02136-8)
Supplement: Supplementary file 3 — Supplemental Data 1 [file 42003_2021_2136_MOESM3_ESM.xlsx]

## Sheet: Fig 1a
CDCA3	HRD_score_Peng
3.34	231.7
3.78	236.9
3.93	276.9
4.01	263
4.08	225.5
4.13	304.8
4.14	282.4
4.16	262.8
4.42	287
4.45	269.5
4.51	311.6
4.54	246
4.75	244.6
4.77	300.2
4.77	304.2
4.85	265.2
4.87	310
4.89	244
4.92	277.4
4.92	242.6
4.92	214.4
4.92	290.5
4.95	329.9
4.98	332.9
5	265.6
5	264.9
5.06	203.4
5.08	291.4
5.08	272.6
5.08	272.5
5.1	207.7
5.11	319.5
5.11	291.5
5.12	323.1
5.12	256.4
5.12	298.8
5.12	271.1
5.12	265.6
5.16	282.7
5.17	353.4
5.2	238.8
5.2	301
5.23	303.6
5.25	294
5.26	293.1
5.27	276.5
5.28	398.8
5.3	428.2
5.31	318.4
5.31	289.7
5.32	262.6
5.34	297.4
5.36	415.8
5.38	355.7
5.4	301.4
5.41	336.5
5.42	311.1
5.43	310.4
5.44	339.2
5.46	234.6
5.46	322.2
5.47	290
5.49	318.4
5.51	337.7
5.52	264.5
5.53	314.1
5.54	309.6
5.56	349.8
5.56	278.7
5.59	249.8
5.6	299.8
5.63	267.7
5.63	345.8
5.63	323.1
5.68	281.1
5.69	357.2
5.7	279.4
5.71	309.3
5.72	390.8
5.72	326.1
5.73	360.3
5.74	375.1
5.74	360.2
5.77	335.1
5.77	357.1
5.77	320.4
5.8	327.8
5.8	270
5.8	337.2
5.85	374.1
5.86	325.1
5.87	334.3
5.88	336.4
5.89	422.2
5.9	305
5.9	308.5
5.92	339.1
5.92	337.1
5.93	350.5
5.94	321.1
5.95	277.8
5.95	310
5.95	354.9
5.99	349.2
5.99	335.5
6	435.2
6.01	380
6.01	293.5
6.01	450.7
6.02	419.3
6.03	414
6.03	351
6.04	238.9
6.04	397.4
6.05	359.6
6.06	305.4
6.06	362.4
6.08	455.9
6.09	405.6
6.09	409.7
6.11	303.9
6.13	290.4
6.13	351
6.14	408.2
6.16	378.3
6.17	303.9
6.17	328.5
6.17	292.1
6.18	309
6.19	351.5
6.2	410.7
6.24	352.1
6.25	348.4
6.25	263.1
6.25	341.9
6.26	395
6.27	385.5
6.28	318.2
6.28	411
6.28	346.7
6.29	398.5
6.29	383.6
6.3	370.7
6.3	423.1
6.3	445.2
6.3	369
6.32	395.8
6.32	362.8
6.33	376.6
6.34	325.6
6.36	290.8
6.36	328.6
6.37	395.7
6.38	329.7
6.39	302.4
6.39	391.8
6.41	448
6.42	334.4
6.43	370.3
6.43	346.4
6.43	356.6
6.45	375.4
6.47	274.2
6.48	379.1
6.48	350.1
6.49	387.3
6.49	447.2
6.49	409
6.5	397.1
6.5	365.3
6.51	360.7
6.52	361.4
6.54	433.4
6.54	270.5
6.54	497.7
6.54	307.4
6.55	386.3
6.59	508
6.59	370.6
6.6	338.4
6.6	481.3
6.62	413.4
6.63	389.8
6.64	409
6.65	422.7
6.65	494.3
6.65	445.2
6.66	376.1
6.66	379.9
6.66	426.6
6.69	367
6.7	401.1
6.71	430.7
6.73	427.6
6.75	443.8
6.75	407.6
6.75	404.8
6.75	408.5
6.76	453.8
6.79	442
6.8	471
6.8	408.6
6.81	378.4
6.82	320
6.82	460
6.82	378
6.82	420.6
6.83	443.8
6.85	407.1
6.86	431.2
6.89	440.8
6.89	496
6.9	475.2
6.91	444.3
6.91	462
6.91	450.5
6.91	446.1
6.92	364.5
6.92	380.7
6.93	396
6.94	474.6
6.97	428
6.99	350.1
7	461.1
7	454.7
7	318.9
7	493.6
7.01	487.9
7.01	478.1
7.02	385
7.04	347.9
7.06	472.5
7.06	508.1
7.08	436.4
7.08	485.6
7.08	325.2
7.08	391.4
7.1	403.3
7.11	379.8
7.12	390.7
7.13	426.8
7.16	537.1
7.16	455.5
7.17	393.5
7.17	448.1
7.17	487.5
7.18	429.2
7.19	481.6
7.2	463.4
7.2	412.1
7.21	399.6
7.21	471.7
7.21	434.3
7.21	515.6
7.22	411.2
7.23	447.3
7.23	406.1
7.24	525.8
7.25	479.4
7.26	466.3
7.26	461.2
7.28	471.4
7.28	557.8
7.28	494.5
7.29	526.8
7.3	390.6
7.3	376.9
7.31	462.2
7.32	407.4
7.33	454.1
7.33	463
7.33	417.5
7.33	366
7.34	490.9
7.36	363.8
7.37	459.4
7.37	471.2
7.37	441.5
7.38	475.5
7.38	508.2
7.39	484.8
7.4	444.4
7.4	503.9
7.41	471.2
7.42	397.4
7.42	424.7
7.42	465.8
7.42	423.7
7.43	290.7
7.43	491.1
7.43	474.6
7.44	427.4
7.44	464.6
7.45	495.3
7.48	503.7
7.48	411
7.48	464
7.49	451.2
7.49	437.8
7.51	458.9
7.52	496.3
7.52	468.2
7.52	423.7
7.53	380.7
7.53	627.2
7.53	498.7
7.56	485.4
7.58	423.6
7.58	467.1
7.58	445.6
7.59	537.5
7.59	481.8
7.59	432.9
7.61	477.7
7.62	462.4
7.62	446.3
7.62	434.8
7.62	503.9
7.62	493.7
7.63	421.6
7.63	460.6
7.63	483.3
7.65	421.1
7.65	485.5
7.65	393.6
7.66	465.6
7.67	427.7
7.69	443.7
7.7	481.6
7.7	460.7
7.71	452.1
7.72	508.1
7.73	481.6
7.74	469
7.74	473.4
7.74	561.7
7.77	467.7
7.79	494.8
7.8	424.8
7.81	464.9
7.81	508.5
7.82	477.4
7.82	509.1
7.84	533.7
7.84	620.9
7.85	485.9
7.85	508.2
7.86	534.4
7.86	507.6
7.88	454.4
7.88	468.6
7.88	454.6
7.89	452
7.9	404.1
7.9	536
7.91	479.5
7.91	492.4
7.92	463
7.92	409.8
7.93	477.9
7.94	552.6
7.94	542.3
7.95	480.2
7.96	484.6
7.96	457.4
7.96	436.1
7.99	553.9
7.99	477.5
7.99	478.7
7.99	492.8
8	529.7
8.01	506.2
8.01	514.3
8.02	525.7
8.03	561.5
8.04	565.6
8.05	666.8
8.06	434.7
8.06	441.3
8.07	533.3
8.07	447.8
8.08	526.6
8.08	547
8.08	515.9
8.09	528.6
8.1	548.3
8.11	539.5
8.11	544.9
8.11	564
8.13	521.4
8.14	537.7
8.15	640.2
8.17	464.3
8.19	522.2
8.21	491.5
8.23	481.5
8.23	470.1
8.23	474.5
8.24	442.2
8.24	542.9
8.28	485.6
8.29	520.7
8.29	493.5
8.29	531.9
8.29	550.3
8.3	640.9
8.3	494.5
8.33	517.2
8.34	514.1
8.35	428.8
8.35	577.8
8.35	537.1
8.36	531.2
8.37	512.9
8.38	503.3
8.38	527.6
8.4	473.8
8.41	504.8
8.42	491
8.43	640.4
8.44	522.4
8.44	525.1
8.44	556.6
8.45	454
8.47	524.5
8.48	508.5
8.49	465
8.49	533.2
8.49	450.8
8.5	501.2
8.5	539.9
8.55	540.7
8.57	522
8.59	480.6
8.6	482.9
8.6	510.4
8.61	560.4
8.61	631
8.62	483
8.63	592.1
8.67	482.5
8.67	579.9
8.69	574.1
8.7	656.8
8.71	528.3
8.71	547.5
8.73	552.9
8.77	625.7
8.79	611.8
8.82	595.6
8.83	555
8.83	547.6
8.83	537.7
8.85	598.7
8.86	520.3
8.88	606.7
8.91	521
8.91	603.7
8.91	540.5
8.93	533.7
8.93	536.8
8.95	482.9
8.95	563.3
8.95	518.9
8.97	554.8
8.97	631.8
8.97	521.3
8.98	542.1
8.98	558.5
8.98	487.4
9	525.6
9.02	578.4
9.03	645.8
9.04	555
9.04	553.6
9.04	550
9.06	588.1
9.07	507.4
9.07	483.1
9.08	396.9
9.09	590.1
9.1	636.5
9.1	619.7
9.1	574
9.1	628.3
9.1	519.7
9.11	545.3
9.13	653.1
9.14	554.1
9.14	590.6
9.15	490
9.16	619.7
9.18	554.1
9.19	599.8
9.21	560.7
9.22	570.4
9.24	586.1
9.24	644.7
9.25	525.2
9.26	541
9.31	540.7
9.36	602.5
9.38	498.7
9.41	623.7
9.42	629.8
9.46	489.8
9.54	596.3
9.7	538.4
9.71	565.4
9.84	597
9.86	598.9
9.97	672.8
10.1	586.8
10.21	524
10.42	543.6

## Sheet: Fig 1b
CDCA3	HRD_score_Peng
4.74	201.9
5.6	317.5
5.89	417.8
5.91	245.6
6.29	380.7
6.4	308.3
6.51	497.3
6.52	382.3
6.54	380.1
6.63	376
6.67	403.8
6.78	398.1
6.83	387.9
6.9	330.1
6.9	456
6.93	426.3
6.94	425.8
6.95	421.5
6.96	385.6
6.96	435.6
6.97	500.8
7.03	397.4
7.04	437.5
7.11	406.9
7.13	424.5
7.13	431.1
7.22	461.9
7.23	469.1
7.27	453.2
7.32	463.1
7.33	494.1
7.35	526.8
7.38	420
7.39	478
7.4	494.1
7.41	495.7
7.41	574.7
7.42	429.5
7.43	534
7.44	522.5
7.45	484.5
7.49	452.7
7.51	457.6
7.54	426.1
7.55	474.8
7.56	427.1
7.58	439
7.58	456.3
7.59	526.1
7.61	439.7
7.61	524.4
7.62	422.6
7.62	495.4
7.62	506.6
7.63	444.7
7.63	518.5
7.64	441.4
7.66	507.6
7.68	547.8
7.69	463.4
7.69	469.1
7.69	587
7.7	507
7.7	563.9
7.71	470.4
7.72	512
7.74	493
7.74	498.2
7.75	440.6
7.76	542.3
7.77	386.6
7.77	440.6
7.77	457.9
7.79	534.6
7.79	574.8
7.8	479
7.81	510.2
7.84	480.5
7.84	534.5
7.85	498.9
7.85	616.5
7.87	512.7
7.87	522.4
7.88	464.1
7.88	486.5
7.88	599.8
7.89	507.7
7.9	444.1
7.9	553.7
7.9	567.2
7.91	504.3
7.93	444.5
7.93	529.5
7.94	471.3
7.94	529
7.94	545
7.95	468.4
7.95	495.5
7.96	416.8
7.97	584.1
7.98	505.4
7.98	549.8
7.98	605.3
8	556.7
8.01	469.3
8.01	542.7
8.02	536.5
8.02	576.6
8.03	533.8
8.05	553.8
8.06	541.3
8.06	628.2
8.07	525.4
8.07	529.2
8.07	539.9
8.07	545.5
8.08	501.9
8.08	562.3
8.09	448.7
8.1	491.1
8.11	526.8
8.12	564.7
8.13	490.1
8.14	446
8.14	493.8
8.16	515.5
8.16	594.4
8.17	533.4
8.17	569.4
8.17	585.2
8.17	613.2
8.19	507.6
8.19	540.8
8.19	607
8.2	533.4
8.22	475.6
8.22	489.4
8.22	516.5
8.22	588.7
8.23	484.8
8.23	547.7
8.23	549.3
8.24	511.6
8.24	543.3
8.24	564.4
8.24	582.2
8.24	589.1
8.24	606.1
8.25	482.1
8.25	623
8.26	498.7
8.26	616
8.27	480
8.27	513.8
8.29	533.3
8.29	568.8
8.3	582.2
8.31	547.8
8.32	507.7
8.32	522.4
8.32	548.8
8.32	562
8.32	605.5
8.32	613.7
8.33	551.1
8.34	536.4
8.34	584.8
8.35	513.1
8.35	552.8
8.35	568.3
8.36	505.2
8.36	518.5
8.36	529.7
8.37	547.8
8.37	565.6
8.37	604.5
8.37	626.5
8.39	518.1
8.39	529.9
8.39	624
8.39	627.3
8.4	491.6
8.4	517.1
8.4	588.2
8.41	501.5
8.43	507.3
8.44	542.4
8.44	571.6
8.44	605.6
8.45	461.5
8.45	543.9
8.45	545.9
8.45	557.2
8.46	509.7
8.46	583.6
8.47	549.5
8.47	556.6
8.47	631.3
8.48	514.7
8.48	543.6
8.48	551.4
8.48	560.3
8.48	580.4
8.48	597.1
8.49	508.4
8.49	530.3
8.49	533.3
8.49	536
8.49	541.5
8.49	542.9
8.49	544.3
8.49	590
8.5	493.3
8.5	557.5
8.5	577
8.51	506.8
8.51	508.2
8.52	547.2
8.52	588.5
8.53	586.8
8.54	542.6
8.55	457.3
8.55	546.4
8.55	584.3
8.56	572.8
8.57	551
8.58	549
8.58	590.5
8.58	595.6
8.59	539.7
8.59	570.2
8.61	540
8.61	569.7
8.61	587.3
8.62	582.2
8.62	655.4
8.63	499.9
8.63	551
8.63	589.6
8.63	634.6
8.64	563.1
8.64	574.3
8.65	560.4
8.65	621.8
8.66	528.3
8.66	596.7
8.67	550.6
8.67	586.2
8.68	572.8
8.69	522.6
8.69	541.2
8.69	545.7
8.69	569.8
8.69	577.9
8.69	606.7
8.7	548.3
8.7	567.6
8.7	612.6
8.71	522.3
8.71	550.2
8.71	607.3
8.72	528.6
8.72	579.6
8.73	564.4
8.74	592.7
8.76	494.5
8.76	539.3
8.76	545.6
8.76	565.1
8.76	585.4
8.76	604.7
8.76	640.3
8.77	616.5
8.78	458.8
8.78	527
8.78	542.5
8.78	568.8
8.78	583.3
8.78	638.7
8.78	642.7
8.79	556
8.79	636
8.8	558
8.8	564.9
8.8	595.8
8.8	596
8.81	543
8.81	558.9
8.81	563
8.81	573
8.83	540.2
8.83	540.6
8.85	481.6
8.85	555
8.85	563.5
8.85	589.2
8.86	523.1
8.86	590.6
8.86	613.6
8.86	651.5
8.87	526.8
8.87	583.1
8.88	503.9
8.88	589
8.88	631.9
8.89	557.8
8.89	585.3
8.89	617
8.9	551.8
8.9	572.3
8.9	584.5
8.91	551.5
8.92	601.5
8.93	535.2
8.93	544.7
8.94	515.7
8.94	528
8.94	562.2
8.94	581.3
8.94	589.5
8.94	613.6
8.95	505.4
8.95	565.9
8.95	585.9
8.95	591.2
8.95	608.4
8.95	612.6
8.95	629.3
8.97	547.4
8.97	591.1
8.98	536.1
8.99	544.4
8.99	565.8
8.99	587.1
9	562
9	589.1
9	658.5
9.01	555.4
9.01	560.8
9.01	561.7
9.01	639.4
9.01	660.3
9.02	581.3
9.02	633.9
9.03	569.5
9.03	593.6
9.03	597
9.03	598.4
9.03	607.4
9.04	571.8
9.04	601.7
9.05	535.8
9.06	551.8
9.06	604.3
9.07	577
9.07	586.1
9.08	595.5
9.08	599
9.09	524
9.09	540.6
9.09	583.2
9.09	636.6
9.1	562.3
9.1	609.7
9.11	615.8
9.12	546.3
9.12	587.4
9.12	681.5
9.13	570.9
9.14	568.6
9.14	576.8
9.15	516.3
9.15	554.7
9.16	587.6
9.16	607.8
9.16	630.1
9.16	694.7
9.17	586.3
9.17	612
9.18	569
9.18	620.7
9.19	505.2
9.2	538.9
9.2	551.5
9.21	608.3
9.21	651.2
9.21	689.4
9.22	579.7
9.22	632.5
9.23	541.8
9.25	609.3
9.25	642.7
9.25	652.9
9.26	556
9.27	586.9
9.28	520.6
9.28	557.8
9.28	585.2
9.28	617.5
9.28	654.8
9.29	590.9
9.29	633.7
9.3	514.8
9.3	564.2
9.31	560.2
9.31	597.7
9.32	550
9.32	555.5
9.35	608
9.35	614.5
9.35	639.4
9.36	576.1
9.37	579.4
9.37	605.6
9.37	616.4
9.38	587.4
9.39	512.3
9.41	520.6
9.41	568.4
9.41	580.9
9.41	615.4
9.41	622.8
9.42	612
9.42	635.5
9.43	595.2
9.43	607.1
9.43	609.7
9.43	666.2
9.44	531.3
9.44	553
9.44	644.2
9.46	602.6
9.46	617
9.46	647
9.46	662.4
9.49	548.1
9.5	555.2
9.5	577.7
9.51	555.8
9.51	596.8
9.52	654.5
9.55	659.1
9.57	565.7
9.58	519
9.59	606.5
9.59	640.5
9.6	558.8
9.61	611.1
9.63	629.6
9.63	661.8
9.64	563.7
9.66	580.3
9.67	591.5
9.67	610.3
9.67	636.5
9.68	584.7
9.7	577.1
9.71	582
9.72	591.4
9.72	614.7
9.72	622.7
9.74	551.1
9.74	607.6
9.75	529.6
9.75	572.6
9.75	576.9
9.77	550.4
9.79	575.5
9.8	594.6
9.8	628.8
9.81	580.3
9.82	523
9.83	572
9.83	594.1
9.86	610.2
9.89	615.6
9.91	548.9
9.91	682.3
9.92	578.2
9.94	618.4
9.95	609.2
9.96	586.4
9.98	588.6
9.98	643.4
9.99	613.7
10.01	586.6
10.01	591.9
10.01	640.7
10.04	605.4
10.08	646
10.13	589
10.18	620
10.21	616.2
10.22	573.2
10.22	625.7
10.22	637.6
10.27	594.9
10.34	646.9
10.34	646.9
10.37	590.1
10.5	578.2
10.82	585.4
11.13	682.7

## Sheet: Fig 1c
CDCA3	Sum_HRD_score
3.34	5
3.78	35
3.93	16
4.01	26
4.08	27
4.13	27
4.14	16
4.16	12
4.42	12
4.45	16
4.51	18
4.54	18
4.75	13
4.77	12
4.77	47
4.87	40
4.89	17
4.92	12
4.92	15
4.92	39
4.92	43
4.95	18
4.98	11
5	9
5.06	1
5.08	8
5.08	21
5.12	0
5.12	6
5.12	42
5.12	43
5.12	55
5.16	11
5.2	17
5.2	41
5.25	1
5.27	21
5.28	17
5.3	15
5.31	59
5.34	26
5.36	33
5.43	15
5.44	10
5.46	11
5.46	57
5.47	12
5.51	19
5.56	15
5.56	48
5.59	2
5.6	29
5.63	9
5.63	26
5.63	33
5.69	13
5.72	3
5.73	54
5.77	19
5.77	24
5.77	49
5.8	9
5.8	33
5.8	46
5.85	61
5.86	15
5.9	14
5.92	45
5.93	22
5.94	34
5.95	28
5.95	40
5.99	26
6	41
6.03	2
6.04	16
6.04	25
6.06	58
6.08	43
6.09	42
6.11	29
6.13	19
6.17	25
6.2	31
6.26	6
6.27	17
6.28	10
6.28	40
6.29	21
6.29	57
6.3	12
6.3	22
6.3	62
6.32	31
6.34	26
6.36	16
6.36	28
6.38	15
6.39	12
6.41	68
6.43	50
6.47	27
6.48	33
6.49	36
6.5	44
6.51	23
6.52	50
6.54	13
6.54	64
6.55	40
6.59	15
6.59	28
6.6	11
6.6	56
6.62	12
6.63	40
6.65	42
6.66	73
6.69	4
6.71	61
6.75	15
6.75	22
6.76	54
6.79	64
6.81	5
6.82	0
6.89	13
6.89	45
6.9	41
6.91	54
6.92	26
6.93	26
6.94	1
6.97	5
7	25
7	53
7.01	57
7.01	68
7.04	12
7.08	43
7.08	67
7.08	74
7.13	33
7.17	0
7.2	27
7.21	30
7.22	64
7.23	20
7.23	61
7.24	55
7.25	33
7.26	16
7.26	22
7.28	52
7.29	39
7.3	12
7.3	17
7.32	42
7.33	35
7.33	49
7.33	72
7.34	65
7.36	34
7.37	10
7.37	50
7.39	66
7.4	26
7.41	31
7.42	27
7.42	30
7.43	29
7.43	45
7.43	58
7.44	53
7.48	15
7.48	37
7.49	49
7.49	57
7.52	47
7.53	42
7.53	68
7.58	51
7.58	73
7.61	21
7.62	37
7.63	64
7.66	66
7.67	48
7.7	28
7.7	38
7.71	42
7.73	53
7.74	61
7.79	34
7.81	43
7.82	60
7.84	55
7.84	61
7.85	38
7.86	88
7.88	18
7.9	59
7.9	80
7.92	49
7.92	54
7.96	25
7.99	23
7.99	27
7.99	44
7.99	57
8	46
8.01	33
8.03	42
8.04	44
8.07	45
8.08	62
8.09	55
8.1	56
8.11	65
8.13	60
8.15	26
8.19	71
8.21	54
8.23	17
8.23	56
8.24	56
8.29	36
8.3	46
8.3	48
8.33	42
8.35	44
8.35	51
8.36	35
8.37	10
8.4	51
8.41	50
8.42	44
8.43	57
8.44	58
8.45	49
8.48	51
8.49	37
8.49	64
8.5	28
8.5	50
8.59	88
8.6	77
8.61	29
8.62	31
8.63	68
8.67	43
8.67	71
8.7	83
8.73	53
8.79	46
8.82	53
8.83	44
8.83	57
8.85	71
8.88	47
8.91	38
8.91	85
8.95	13
8.95	30
8.95	58
8.97	41
8.97	52
8.97	67
8.98	34
9.02	66
9.03	34
9.07	0
9.07	14
9.09	53
9.1	47
9.1	48
9.1	62
9.1	66
9.11	53
9.13	76
9.14	39
9.14	63
9.16	55
9.18	61
9.19	70
9.22	62
9.24	64
9.24	71
9.25	68
9.26	32
9.31	56
9.36	62
9.38	53
9.41	64
9.42	34
9.7	47
9.71	46
9.86	48
9.97	53
10.1	29
10.42	59

## Sheet: Fig 1d
CDCA3	Sum_HRD_score
5.91	7
6.29	5
6.51	51
6.93	19
7.22	26
7.32	46
7.35	66
7.41	44
7.43	40
7.51	44
7.55	40
7.58	11
7.59	42
7.62	51
7.66	45
7.69	15
7.69	52
7.69	55
7.76	48
7.77	39
7.81	35
7.84	31
7.85	28
7.85	36
7.87	43
7.88	50
7.89	33
7.9	63
7.91	44
7.93	58
7.94	23
7.94	57
7.97	47
7.98	19
8.01	47
8.01	60
8.02	27
8.03	45
8.05	62
8.07	24
8.07	39
8.08	44
8.09	38
8.1	27
8.16	37
8.17	29
8.19	28
8.19	43
8.22	41
8.22	75
8.23	31
8.23	31
8.23	59
8.24	57
8.26	76
8.26	79
8.27	29
8.29	54
8.32	23
8.32	27
8.32	42
8.32	52
8.34	35
8.34	65
8.35	40
8.36	37
8.37	59
8.37	62
8.39	46
8.39	79
8.4	45
8.44	65
8.45	43
8.45	53
8.46	51
8.46	60
8.47	35
8.47	47
8.47	54
8.48	14
8.48	27
8.48	31
8.48	48
8.48	69
8.49	50
8.49	53
8.5	31
8.52	43
8.54	62
8.55	30
8.55	35
8.57	47
8.58	52
8.58	64
8.58	76
8.59	30
8.61	67
8.61	74
8.62	58
8.63	72
8.63	79
8.64	44
8.64	56
8.65	36
8.66	44
8.66	77
8.67	57
8.68	43
8.69	49
8.69	52
8.7	53
8.7	55
8.7	63
8.71	57
8.72	48
8.74	42
8.76	25
8.76	41
8.76	47
8.76	59
8.76	59
8.77	38
8.78	54
8.78	55
8.78	65
8.78	69
8.78	104
8.79	43
8.79	53
8.8	37
8.8	55
8.81	50
8.81	58
8.83	70
8.86	38
8.88	33
8.89	46
8.89	54
8.9	39
8.9	71
8.91	53
8.92	77
8.93	55
8.93	67
8.94	40
8.94	40
8.94	71
8.95	57
8.95	62
8.95	70
8.95	72
8.95	75
8.97	54
8.99	71
8.99	82
9.01	45
9.01	46
9.01	50
9.01	78
9.01	91
9.03	36
9.03	46
9.03	48
9.04	43
9.06	46
9.07	58
9.08	64
9.09	48
9.09	82
9.1	68
9.11	47
9.12	45
9.13	39
9.14	40
9.14	55
9.16	40
9.16	41
9.17	30
9.17	76
9.18	66
9.2	52
9.21	39
9.21	65
9.22	67
9.22	69
9.23	38
9.25	60
9.28	16
9.28	58
9.28	60
9.28	67
9.29	58
9.29	74
9.32	66
9.35	46
9.37	56
9.38	64
9.39	53
9.41	40
9.41	50
9.41	74
9.43	65
9.43	69
9.44	30
9.46	41
9.5	32
9.51	46
9.52	69
9.55	42
9.58	70
9.59	49
9.59	58
9.61	52
9.63	49
9.63	62
9.66	74
9.67	71
9.7	83
9.71	62
9.72	59
9.74	38
9.79	59
9.81	51
9.82	54
9.83	37
9.86	61
9.91	40
9.91	77
9.96	99
9.98	69
9.98	77
9.99	82
10.01	45
10.04	50
10.22	49
10.34	73
10.37	42
10.82	62
11.13	36

## Sheet: Fig 1e
CDCA3	PPSC (predicted chemotherapy sensitivity)
3.34	-151.8
3.78	-141.7
3.93	-129
4.01	-134.2
4.08	-138.5
4.13	-156.9
4.14	-138.9
4.16	-149
4.42	-132.4
4.45	-139.1
4.51	-136.8
4.54	-139.7
4.75	-134.9
4.77	-145.3
4.77	-125.3
4.85	-145.5
4.87	-131.6
4.89	-136.4
4.92	-147
4.92	-130.8
4.92	-130.4
4.92	-127.9
4.95	-142.2
4.98	-136.8
5	-151.4
5	-142.8
5.06	-140.4
5.08	-142.3
5.08	-137.5
5.08	-134.8
5.1	-160.3
5.11	-148.6
5.11	-132.9
5.12	-147.9
5.12	-144.1
5.12	-141.6
5.12	-136.6
5.12	-133.7
5.16	-129
5.17	-145.5
5.2	-149.9
5.2	-138.9
5.23	-150.6
5.25	-139.8
5.26	-126
5.27	-129.7
5.28	-141.6
5.3	-141.4
5.31	-148.7
5.31	-147.5
5.32	-151.8
5.34	-155.8
5.36	-134.7
5.38	-140.9
5.41	-146.5
5.42	-138.9
5.43	-144.5
5.44	-132.7
5.46	-152
5.46	-138.9
5.47	-138.9
5.49	-143.8
5.51	-144.9
5.52	-143.5
5.53	-127.6
5.54	-144.7
5.56	-133.9
5.56	-118.4
5.59	-139.9
5.6	-136.6
5.63	-143.6
5.63	-138.5
5.63	-136
5.68	-159.7
5.69	-127.4
5.7	-140.4
5.71	-143.1
5.72	-139.2
5.72	-127.8
5.73	-135.6
5.74	-148.1
5.74	-142.2
5.77	-139.8
5.77	-136.9
5.77	-126.6
5.8	-139.2
5.8	-139
5.8	-131.6
5.85	-137.2
5.86	-130.3
5.87	-137.8
5.88	-141.3
5.89	-125.5
5.9	-138.7
5.9	-133.1
5.92	-141.6
5.92	-129.6
5.93	-126.1
5.94	-153.8
5.95	-144.3
5.95	-139.4
5.95	-129.1
5.99	-131.8
5.99	-120.1
6	-127.6
6.01	-145.1
6.01	-134.6
6.01	-132.1
6.02	-132.6
6.03	-146.7
6.04	-137.1
6.04	-133.8
6.05	-139.1
6.06	-131.2
6.06	-127.9
6.08	-119.5
6.09	-136.6
6.09	-121.7
6.11	-131.1
6.13	-143.4
6.13	-131.9
6.14	-141.2
6.16	-139.2
6.17	-146.4
6.17	-142.2
6.17	-131
6.18	-124.5
6.19	-135.6
6.2	-130.9
6.24	-138.5
6.25	-148.2
6.25	-142.6
6.25	-138.1
6.26	-129.1
6.27	-132.5
6.28	-146.2
6.28	-135.5
6.28	-125
6.29	-146.1
6.29	-113.6
6.3	-136.9
6.3	-130.7
6.3	-126.5
6.3	-121.2
6.32	-146.5
6.32	-132.2
6.33	-134.5
6.34	-145.6
6.36	-139.8
6.36	-137.8
6.37	-120.1
6.38	-140.8
6.39	-144.9
6.39	-132
6.41	-138.1
6.42	-133.3
6.43	-147.8
6.43	-142.9
6.43	-133.5
6.45	-131.9
6.47	-126.8
6.48	-146.6
6.48	-133.7
6.49	-143.1
6.49	-142.6
6.49	-137.8
6.5	-148
6.5	-136.3
6.51	-131.5
6.52	-138.2
6.54	-147.8
6.54	-146.3
6.54	-125.7
6.54	-124
6.55	-134.3
6.59	-117.9
6.59	-116.4
6.6	-141.1
6.6	-126
6.62	-145.3
6.63	-138.4
6.64	-122.3
6.65	-137.8
6.65	-127.1
6.65	-122
6.66	-139.1
6.66	-138.9
6.66	-129
6.69	-144.6
6.7	-134.1
6.71	-122.3
6.73	-131.3
6.75	-136.1
6.75	-135.4
6.75	-129.3
6.75	-128.9
6.76	-119.7
6.79	-132.8
6.8	-140.6
6.8	-138.6
6.81	-118.2
6.82	-147.6
6.82	-141.7
6.82	-132.5
6.82	-129.8
6.83	-135.8
6.85	-128.8
6.86	-131
6.89	-137.3
6.89	-130.2
6.9	-127.3
6.91	-132.3
6.91	-129.4
6.91	-127.1
6.91	-119.9
6.92	-140.8
6.92	-139.5
6.93	-138.3
6.94	-128.4
6.97	-146.1
6.99	-143.2
7	-131.9
7	-129
7	-115.3
7	-114.8
7.01	-122.2
7.01	-109.9
7.02	-149
7.04	-137.9
7.06	-136.1
7.06	-128.2
7.08	-134.4
7.08	-134.2
7.08	-123
7.08	-121.4
7.1	-125.6
7.11	-145.7
7.12	-139.2
7.13	-115.9
7.16	-129.4
7.16	-109.6
7.17	-135.4
7.17	-131.8
7.17	-121.9
7.18	-122.6
7.19	-133.6
7.2	-125.7
7.2	-124.2
7.21	-152.1
7.21	-137.2
7.21	-137
7.21	-122
7.22	-115
7.23	-129.4
7.23	-128.4
7.24	-120.5
7.25	-131.5
7.26	-139
7.26	-130.7
7.28	-127
7.28	-119.5
7.29	-122.2
7.3	-136.7
7.3	-125.5
7.31	-148.4
7.32	-137.6
7.33	-141.1
7.33	-137.6
7.33	-133.6
7.33	-112.4
7.34	-113.7
7.36	-143.8
7.37	-129.1
7.37	-128.7
7.37	-122
7.38	-139.9
7.38	-123.5
7.39	-131.4
7.4	-135.2
7.4	-107.6
7.41	-122.8
7.42	-141.9
7.42	-141.3
7.42	-138.5
7.42	-122.9
7.43	-146.8
7.43	-132.7
7.43	-125.8
7.44	-135.9
7.44	-129.5
7.45	-125.3
7.48	-146.4
7.48	-119.2
7.48	-117.2
7.49	-130.2
7.49	-129.2
7.51	-138.1
7.52	-127.9
7.52	-124.5
7.52	-118.9
7.53	-138.3
7.53	-132.4
7.53	-107.9
7.56	-135.3
7.58	-131.7
7.58	-131
7.58	-126.5
7.59	-131.1
7.59	-126.9
7.59	-122.9
7.61	-134.1
7.62	-136.1
7.62	-133.9
7.62	-133.2
7.62	-131.9
7.62	-119.2
7.63	-134.7
7.63	-130.9
7.63	-118.9
7.65	-156.6
7.65	-130.9
7.65	-121.6
7.66	-120.2
7.67	-129.9
7.69	-135.8
7.7	-144.1
7.7	-115.5
7.71	-149.2
7.72	-116.4
7.73	-129.9
7.74	-131
7.74	-128.1
7.74	-124.7
7.77	-123.1
7.79	-134.6
7.8	-126.7
7.81	-139
7.81	-134.6
7.82	-138.4
7.82	-131.7
7.84	-117.2
7.84	-108.8
7.85	-130.4
7.85	-114.6
7.86	-136.9
7.86	-123.7
7.88	-141.2
7.88	-127.4
7.88	-119.9
7.89	-128
7.9	-147.6
7.9	-113.1
7.91	-126.6
7.91	-119.6
7.92	-132.8
7.92	-111.8
7.93	-122.7
7.94	-124
7.94	-117.4
7.95	-131.2
7.96	-139.5
7.96	-138.6
7.96	-123
7.99	-132.9
7.99	-124.6
7.99	-123.8
7.99	-117.6
8	-146.2
8.01	-136.4
8.01	-106.7
8.02	-117.1
8.03	-114.7
8.04	-117.6
8.05	-127.1
8.06	-138.1
8.06	-137.8
8.07	-134.4
8.07	-116.5
8.08	-126.9
8.08	-125.7
8.08	-120
8.09	-112.5
8.1	-125.3
8.11	-139.1
8.11	-119.6
8.11	-119.2
8.13	-129.9
8.14	-119
8.15	-113.8
8.17	-129.9
8.19	-137.4
8.21	-138.2
8.23	-129.1
8.23	-127.8
8.23	-126.5
8.24	-145.9
8.24	-136.1
8.28	-138.4
8.29	-125.3
8.29	-120.2
8.29	-113.6
8.29	-109.3
8.3	-126.8
8.3	-126.1
8.33	-142.6
8.34	-118.2
8.35	-134
8.35	-130.9
8.35	-129.5
8.36	-134.9
8.37	-126.7
8.38	-125.9
8.38	-117.1
8.4	-118.4
8.41	-109.2
8.42	-137.1
8.43	-116.2
8.44	-141
8.44	-125.5
8.44	-119.3
8.45	-146.4
8.47	-121.7
8.48	-124.1
8.49	-145.4
8.49	-142.3
8.49	-125.8
8.5	-126.7
8.5	-110.1
8.55	-116.7
8.57	-117.6
8.59	-107.5
8.6	-132.5
8.6	-127.8
8.61	-121
8.61	-116.7
8.62	-139.7
8.63	-129.2
8.67	-143.3
8.67	-132.6
8.69	-124.7
8.7	-107.4
8.71	-129.3
8.71	-128.3
8.73	-133
8.77	-114
8.79	-125.9
8.82	-137.9
8.83	-132.9
8.83	-119.8
8.83	-116.3
8.85	-133.6
8.86	-121.8
8.88	-111.5
8.91	-133.4
8.91	-125
8.91	-105
8.93	-123.4
8.93	-121.6
8.95	-136.8
8.95	-136.5
8.95	-119.7
8.97	-133.5
8.97	-130.7
8.97	-128.3
8.98	-122.2
8.98	-115.4
8.98	-115.1
9	-109.6
9.02	-134.6
9.03	-120.7
9.04	-123.2
9.04	-118.3
9.04	-115.5
9.06	-120.6
9.07	-127
9.07	-124.3
9.08	-142
9.09	-123.3
9.1	-135.6
9.1	-128.4
9.1	-128
9.1	-120.4
9.1	-114.3
9.11	-119.1
9.13	-128.2
9.14	-128.4
9.14	-109.6
9.15	-124
9.16	-135.1
9.18	-130.6
9.19	-115.4
9.21	-122.6
9.22	-117.9
9.24	-130.1
9.24	-113.1
9.25	-128.9
9.26	-121.1
9.31	-142.7
9.36	-114.9
9.38	-118.8
9.41	-123.2
9.42	-133.3
9.46	-131.1
9.54	-118.8
9.7	-133.9
9.71	-124.8
9.84	-119.1
9.86	-121.2
9.97	-128.7
10.1	-132.4
10.21	-133.1
10.42	-118.5

## Sheet: Fig 1f
CDCA3	PPSC (predicted chemotherapy sensitivity)
8.58	-151.9
7.22	-149.2
5.91	-149.1
8.5	-148.7
8.86	-148.5
4.74	-147.1
9.28	-146.5
8.32	-144.3
10.08	-144.2
8.58	-143.6
6.52	-143.5
7.54	-143.3
7.38	-142.8
7.61	-142.3
8.09	-142.1
8.26	-141.7
7.58	-141.6
8.65	-141.6
8.59	-141
8.78	-140.7
5.6	-140.7
8.23	-140.7
9.23	-140.6
7.63	-140.5
8.88	-140.3
8.27	-140.3
7.62	-140.1
6.95	-139.9
6.9	-139.8
8.22	-139.6
6.9	-139.3
7.04	-139.3
7.72	-139.2
8.34	-139.1
8.69	-139
8.39	-138.9
7.94	-138.9
8.89	-138.7
8.02	-138.6
6.78	-138.6
9.14	-138.6
8.81	-138.4
7.9	-138.2
7.42	-138
7.13	-137.9
9.51	-137.8
7.81	-137.6
7.8	-137.5
7.75	-137.5
6.96	-137.4
9.5	-137.3
9.01	-137.2
8.32	-137.2
8.48	-137.1
6.67	-137.1
6.63	-137
7.35	-137
8.49	-137
7.63	-136.9
8.94	-136.9
8.34	-136.8
9.51	-136.6
9	-136.6
9.17	-136.5
8.11	-136.4
7.55	-136.1
7.27	-136
9.28	-136
8.14	-136
9.37	-135.9
9.68	-135.9
7.88	-135.8
8.16	-135.8
7.62	-135.8
8.07	-135.8
8.97	-135.7
8.79	-135.6
9.67	-135.6
7.88	-135.6
7.95	-135.6
7.71	-135.5
8.53	-135.4
8.48	-135.3
10.01	-135.3
7.98	-135.2
9.46	-135.2
8.24	-135.2
8.24	-135.2
9.12	-135.2
7.23	-135.1
7.58	-135
8.47	-134.9
7.87	-134.9
9.57	-134.8
9.29	-134.8
7.77	-134.7
7.96	-134.5
8.94	-134.5
6.54	-134.5
8.88	-134.5
9.98	-134.4
7.64	-134.4
9.63	-134.4
8.83	-134.4
6.83	-134.3
9.29	-134.2
8.69	-134.2
9.28	-134.2
8.52	-134.2
6.4	-134.2
9.17	-134.1
9.91	-133.8
8.71	-133.7
8.05	-133.6
8.36	-133.6
9.18	-133.5
7.74	-133.5
8.71	-133.5
8.43	-133.3
8.99	-133.3
8.19	-133.3
7.41	-133.2
9.08	-133.2
7.79	-133.1
7.11	-133.1
8.81	-133.1
8.45	-133.1
8.49	-133.1
8.88	-133
8.49	-133
7.56	-132.9
10.37	-132.9
7.91	-132.9
6.93	-132.7
9.55	-132.7
8.63	-132.6
8.45	-132.6
7.66	-132.5
9.3	-132.5
7.74	-132.3
7.85	-132.3
8.1	-132.2
8.22	-132
8.4	-132
8.55	-132
9.46	-132
9.99	-131.9
8.17	-131.7
9.03	-131.6
7.93	-131.6
9.03	-131.4
8.93	-131.4
9.19	-131.4
8.32	-131.4
9.39	-131.2
9.31	-131.2
8.51	-131.2
9.37	-131.2
8.56	-131
9.91	-131
7.33	-130.8
7.4	-130.8
9.98	-130.8
6.97	-130.8
9.09	-130.8
9.46	-130.8
8.01	-130.7
7.77	-130.7
8.55	-130.7
9.75	-130.7
7.41	-130.7
8.62	-130.6
8.5	-130.6
7.69	-130.6
7.84	-130.5
8.32	-130.5
10.13	-130.5
8.94	-130.5
9.79	-130.4
8.76	-130.4
6.94	-130.4
9.05	-130.2
9.11	-130.1
9.35	-130.1
8.46	-130.1
8.23	-130.1
9.06	-130.1
7.77	-130
7.49	-129.9
9.04	-129.9
8.7	-129.9
7.94	-129.8
8.3	-129.7
7.43	-129.6
7.9	-129.5
9.2	-129.5
8.02	-129.4
8.36	-129.4
8.49	-129.4
9.09	-129.3
8.76	-129.3
8.45	-129.3
8.97	-129.3
7.39	-129.2
10.04	-129.2
9.15	-129.2
8.94	-129.2
8.4	-129.2
8.26	-129.1
9.2	-129.1
7.76	-129
8.19	-129
8.83	-129
9.3	-129
9.03	-128.9
8.44	-128.9
9.41	-128.9
8.95	-128.9
7.32	-128.8
7.84	-128.8
8.16	-128.8
8.35	-128.7
8.49	-128.7
8.25	-128.7
8.63	-128.6
9.41	-128.6
10.82	-128.5
8.66	-128.5
8.8	-128.5
9.82	-128.4
8.8	-128.4
8.25	-128.3
10.34	-128.2
8.44	-128.1
8.72	-128.1
8.69	-128
9	-128
8.9	-128
8.23	-127.9
8.74	-127.9
8.81	-127.9
8.37	-127.8
8.95	-127.8
8.48	-127.8
8.95	-127.8
9.04	-127.7
8.37	-127.7
9.92	-127.7
10.01	-127.6
8.95	-127.6
7.97	-127.6
8.35	-127.5
8.86	-127.5
8.08	-127.5
8.64	-127.5
9.49	-127.5
7.95	-127.4
7.7	-127.3
8.46	-127.3
8.7	-127.2
8.41	-127.2
7.03	-127.2
9.59	-127.2
9.07	-127.1
7.13	-127
9.31	-127
8.81	-127
8.91	-126.9
7.79	-126.9
8.8	-126.9
9.41	-126.7
8.59	-126.7
8.5	-126.7
8.85	-126.7
8.35	-126.6
9.02	-126.6
9.22	-126.6
9.26	-126.6
8.48	-126.5
8.87	-126.5
8.49	-126.5
10.5	-126.5
9.81	-126.4
8.67	-126.3
8.4	-126.3
8.61	-126.3
9.77	-126.3
8.48	-126.2
8.76	-126.2
6.29	-126.1
9.12	-126.1
8.87	-126
8.94	-126
8.76	-125.9
8.07	-125.9
9.03	-125.8
8.9	-125.8
9.8	-125.7
8.27	-125.6
7.98	-125.6
8.24	-125.6
9.01	-125.5
8.22	-125.4
9.42	-125.4
9.72	-125.3
8.76	-125.3
8.14	-125.3
9.43	-125.3
9.25	-125.3
8.64	-125.2
8.93	-125.2
9.14	-125.1
7.61	-125
8.76	-125
9.59	-125
9.15	-124.9
8.99	-124.9
8.78	-124.9
9.01	-124.8
8.13	-124.8
7.94	-124.7
10.22	-124.7
8.95	-124.6
9.16	-124.6
8.98	-124.6
8.62	-124.6
7.44	-124.6
8.24	-124.5
8.69	-124.4
9.06	-124.4
8.01	-124.4
9.95	-124.4
7.62	-124.4
9.44	-124.4
9.61	-124.2
9.1	-124.2
8.52	-124.2
9.28	-124.1
9.25	-124.1
8.76	-124
8.99	-123.9
8.85	-123.9
9.35	-123.9
8.86	-123.8
8.39	-123.8
9.44	-123.8
9.44	-123.8
8.54	-123.7
8.95	-123.6
6.51	-123.5
9.8	-123.5
8.94	-123.4
9.09	-123.4
8.17	-123.4
9.74	-123.3
9.21	-123.3
8.61	-123.1
8.7	-123.1
9.18	-123.1
8.08	-123
8.77	-123
8.32	-123
8.95	-123
7.68	-123
8.29	-122.9
8.73	-122.9
7.45	-122.8
8.78	-122.7
10.18	-122.7
8.37	-122.7
9.43	-122.7
9.66	-122.6
7.7	-122.6
9.32	-122.5
9.22	-122.5
7.69	-122.5
8.61	-122.5
9.6	-122.5
8.06	-122.4
9.35	-122.4
9.07	-122.2
10.01	-122.2
9.21	-122.2
9	-122.2
9.16	-122.2
9.75	-122.1
8.03	-121.9
9.96	-121.9
7.59	-121.9
9.83	-121.8
8.55	-121.8
9.86	-121.8
7.93	-121.7
8.8	-121.5
8.78	-121.5
8.72	-121.4
9.71	-121.2
7.51	-121.2
9.37	-121.1
7.87	-121
9.72	-121
10.22	-121
8.49	-120.8
8.69	-120.8
9.09	-120.7
8.39	-120.7
9.94	-120.5
9.63	-120.3
8.78	-120.3
8.63	-120.3
11.13	-120.2
9.16	-120.1
8.85	-120
9.5	-119.9
7.88	-119.9
8.86	-119.8
7.85	-119.8
9.67	-119.8
8.19	-119.7
9.03	-119.7
9.89	-119.6
9.21	-119.6
9.08	-119.4
9.58	-119.4
8.89	-119.3
8.67	-119.2
10.22	-119.2
8.45	-119
8.79	-119
8.89	-118.9
9.64	-118.8
8.24	-118.8
8.48	-118.7
8.69	-118.7
8.07	-118.5
9.02	-118.1
8.2	-118.1
8.57	-118
8.17	-118
8.29	-117.9
8.31	-117.9
9.83	-117.8
9.41	-117.8
7.69	-117.7
8.58	-117.6
9.28	-117.6
9.43	-117.6
9.13	-117.5
9.52	-117.4
8	-117.3
9.25	-117.2
8.51	-117.1
8.39	-117
8.78	-116.9
6.96	-116.9
8.33	-116.9
8.66	-116.8
9.01	-116.4
8.22	-116.4
8.37	-116.2
8.78	-116.2
8.47	-116
8.85	-116
8.9	-115.9
8.07	-115.7
9.75	-115.4
9.36	-115.3
7.89	-115.3
9.42	-115.1
9.38	-114.9
8.44	-114.9
9.74	-114.6
9.7	-114.6
9.01	-114.4
10.27	-114.4
8.12	-114.1
8.68	-113.9
9.46	-113.7
9.12	-113.4
8.63	-113.2
9.41	-113.2
8.92	-113.2
10.21	-113.1
9.72	-113
10.34	-112.8
9.1	-112.7
8.06	-112.4
8.32	-111.6
8.24	-111.5
7.9	-111.1
9.43	-110.5
8.17	-110.2
8.65	-110
9.27	-109.7
7.98	-108.9
8.47	-104.2
9.67	-101.8
9.16	-101.8
9.32	-101.1

## Sheet: Fig 1g
	Cisplatin
Best-fit values
Slope	-18.37
Y-intercept	29.11
X-intercept	1.585
1/slope	-0.05445
Std. Error
Slope	3.53
Y-intercept	2.955
95% Confidence Intervals
Slope	-27.00 to -9.730
Y-intercept	21.88 to 36.34
X-intercept	1.297 to 2.332
Goodness of Fit
R squared	0.8186
Sy.x	3.164
Is slope significantly non-zero?
F	27.08
DFn, DFd	1, 6
P value	0.002
Deviation from zero?	Significant
Equation	Y = -18.37*X + 29.11
Data
Number of X values	8
Maximum number of Y replicates	1
Total number of values	8
Number of missing values	0

## Sheet: Fig 1h
	Carboplatin
Best-fit values
Slope	-43.56
Y-intercept	64.69
X-intercept	1.485
1/slope	-0.02295
Std. Error
Slope	12.16
Y-intercept	10.21
95% Confidence Intervals
Slope	-74.83 to -12.30
Y-intercept	38.45 to 90.93
X-intercept	1.133 to 3.352
Goodness of Fit
R squared	0.7196
Sy.x	10.64
Is slope significantly non-zero?
F	12.83
DFn, DFd	1, 5
P value	0.0158
Deviation from zero?	Significant
Equation	Y = -43.56*X + 64.69
Data
Number of X values	7
Maximum number of Y replicates	1
Total number of values	7
Number of missing values	0

## Sheet: Fig 1i
	EBC-1			CRL-5889			HTB-182			A549			H460
	Vehicle	Cisplatin	Recovery	Vehicle	Cisplatin	Recovery	Vehicle	Cisplatin	Recovery	Vehicle	Cisplatin	Recovery	Vehicle	Cisplatin	Recovery
	1.2	2.36	0.78	0.53	1.76	1.01	1.58		1.92	0.3	1.51	0.8	0.95	4.68	20.1
	1.08	1.78	1.18	1.87	2.89	1.29	2.02	12.11	1.68	1.6	3.21	2.7	1.6	3.32	15.67
	0.84	6.64	1.17	1.77	3.25	1.36	1.73		3.7	2	3.08	2.72	0.44	8.52	5.16
	1.32	3.42	1.34	2.07	2.57	1.56	3.45	21.28	3.19	1.3	3.45	3.13	1.39	7.06	20.23
	1.51	2.08	1.1	2.07	5.35	1.32	1.96	17.09	3.93	1.6	5.4	4.22	3.73	7.58	4.18
	2.03	1.39	1.81	2.16	5.23	1.28	2.14	22.32	6.38	2.5	4.79	5.27	5.14		12.5
	1.37	3.05	1.28	3.13	4.6	1.42	2.59	0.31	7.09	2.2	5.53	4.02	1.91	6.33	5.38
	1.73	4.45	1.24	1.94	4.38	1.66	1.35	26.78	3.26	3.1	4.88	5.21	1.9	7.55	4.82
	1.13	9.32	2.37	1.51	4.67	2.14	5.09		3.78	2.4	4.39	3.29	0.99	7.4	1.73
	1.36	4.98	1.21	1.49	5	3.28	2.49	14.54	4.97	3.5	5.4	5.38	2.57	14.42	4.1
	1.89	3.19	2	2.99	6.49	2.76	2.77	9.58	5.12	4.3	3.49	3.38	2.9	6.06	2.98
	2.44	2.4	1.33	2.82	4.25	1.54	14.5	20.95	4.76	2.9	9.57	5.52	29.83	14.38	10.35
	1.08	4.3	1.22	2.67	4.38	1.51	2.18	16.21	6.92	2.7	5.07	7.4	6.06	9.09	13.73
	1.48	3.2	2.02	5.69	3.86	2.22	2.86	7.24	3.72	2.1	6.26	6.16	3.02	10	20.02
	2.58	11.68	1.37	1.94	4.97	1.51	2.11	8.02	8.06	1.8	3.12	6.56	1.42	3.5	5.49
	1.51	5.35	2.12	2.88	3.77	2.1	3.04	6.83	6.16	2.4	5.46	5.98	2.21	8.85	6.11
	1.32	2.76	1.93	2.76	8.62	1.87	2.17	13.81	8.02	3.8	5.26	6.12	1.8	15.32	4.08
	1.55	4.07	1.77	3.81	5.55	2.54	6.48	17.86	14.95	3.4	7.76	4.11	5.21	6.23	9.08
	1.53	4.3	2.79	3.01	5.93	1.56	2.15	22.31	8.71	3.8	7.29	7.62	1.31	20.14	6.17
	1.75	3.72	2.02	2.65	5.14	1.71	2.61	10.69	5.09	2.8	5.29	4.85	1.74	7.37	12.94
	2.12	8.73	1.91	2.45	5.05	3.02	5.22	8.16	7.12	3.3	8.06	6	1.91	7.33	5.33
	1.84	4.5	2.93	2.49	4.52	1.37	3.39	8.86	5.71	2.3	6.85	3.95	2.36		5.49
	2.11	2.12	1.9	4.32	7.64	2.1	3.41	8.65	5.74	5.1	4.18	6.54	3.29	6.76	4.96
	1.93	1.89	1.18	2.95	4.94	1.63	7.07	2.33	7.91	4.9	5.64	7.19	6.38	9.93
	1.26	2.32	1.82	1.66	8.98	1.88	2.26		4.07	2.7	5.34	7.9	6.06	10.57	22.3
	1.82	3.27	3.01	1.58	7.69	1.69	3.46		6.12	4.7	6.67	7.26	2.2	18.85	9.39
	2.32	3.05	1.83	3.19	5.28	2.44	2.81	8.47	7.29	2.7	4.69	5.84	2.74	15.8	27.6
	2.1	4.65	2.08	1.48	5.7	2.69	3.49	6.98	6.28	5.7	8.24	6.24	2.5	16	7.31
	2.01	2.26	1.54	2.81	5.7	2.03	6.34	8.93	5.11	3.7	7.2	6.21	17.11	6.04	22.45
	1.55	1.87	1.73	2.69	9.09	1.48	7.04	6.58	3.8	6.3	6.29	5.25	5.68		20.22
Median	1.55	3.235	1.79	2.57	5.025	1.675	2.79	9.58	5.415	2.75	5.37	5.45	2.43	7.58	7.31
% recov.		100	55.3323		100	33.3333		100	56.524		100	101.49		100	96.438
			44.6677			66.6667			43.476			-1.48976			3.56201

## Sheet: Fig 2b
Table Analyzed	Cisplatin
Column B	Cisplatin
vs.	vs.
Column A	Vehicle
Paired t test
P value	0.0174
P value summary	*
Significantly different (P < 0.05)?	Yes
One- or two-tailed P value?	Two-tailed
t, df	t=3.096, df=7
Number of pairs	8
How big is the difference?
Mean of differences (B - A)	0.6761
SD of differences	0.6176
SEM of differences	0.2183
95% confidence interval	0.1598 to 1.192
R squared (partial eta squared)	0.578
How effective was the pairing?
Correlation coefficient (r)	0.9487
P value (one tailed)	0.0002
P value summary	***
Was the pairing significantly effective?	Yes

[truncated: 36 more sheets: Fig 2c, Fig 2d, Fig 2e, Fig 3b, Fig 3e, Fig 3f, Fig 3g, Fig 3h, Fig 3i, Fig 4c, Fig 4d, Fig 5a, Fig 5b, Fig 5c, Fig 5d, Fig 5e, Fig 5f, Fig 6a, Fig 6b, Fig 6c …]
